# Supplementary material for: Acrolein Promotes Aging and Oxidative Stress via the Stress Response Factor DAF-16/FOXO in Caenorhabditis elegans
Source: Foods. 2022 May 28;11(11):1590. doi: 10.3390/foods11111590 (PMC9180825; doi:10.3390/foods11111590)
Supplement: Supplementary file 1 [file foods-11-01590-s001.zip]

Archive with 1 entries (1 files):
- foods-1698686-supplementary.pdf
